# Supplementary material for: Italian Evidence-Based Clinical Recommendations on the Appropriateness of Prescriptions and Diagnostic Tests in Pediatric Allergology: Focus on Anaphylaxis, Drug Allergy and Hymenoptera Venom Allergy
Source: J Clin Med. 2026 Jan 14;15(2):678. doi: 10.3390/jcm15020678 (PMC12842353; doi:10.3390/jcm15020678)
Supplement: Supplementary file 1 [file jcm-15-00678-s001.zip]

Archive with 1 entries (1 files):
- jcm-4065662-supplementary.pdf
